# Supplementary material for: Bridging psychiatry and rare genetic diseases: a scoping review of therapeutic strategies and diagnostic delay paired with healthcare economic burden analysis
Source: Orphanet J Rare Dis. 2025 Aug 1;20:393. doi: 10.1186/s13023-025-03941-8 (PMC12315305; doi:10.1186/s13023-025-03941-8)
Supplement: Supplementary file 2 — Additional file 2. [file 13023_2025_3941_MOESM2_ESM.xlsx]

## Sheet: Total charges per ICD
Table S1. Health care utilization by ICD-10 code and rare genetic disease, NIS, KID, NRD and NEDS.
	ICD-10 Code	National Inpatient Stay (NIS)		Kids Inpatient Database (KID)		Nationwide Readmissions Database (NRD)		National Emergency Department Sample (NEDS)
Condition		Charges ($ USD)	Discharges	Charges ($ USD)	Discharges	Charges ($ USD)	Discharges	Charges ($ USD)	Discharges
AARS2 Leukoencephalopathy	E75.29	101626683	920	66858351	590.268	95133866	951.808	4786532	1161.95
Aceruloplasminemia	E83.10	2.37142e+07	340.001	7617595	93.6088	29161000	423.134	1506876	396.889
Acute intermittent porphyria	E80.21	3.84788e+07	475	7748512	66.3259	110000000	1227.24	7237545	1355.71
Adenylosuccinate lyase deficiency, type 2	E79.89*		**		**		**		**
ADNP syndrome	Q87.0	436065459	4045	665000000	4507.24	616000000	4683.89	18788030	4459.24
Adrenoleukodystrophy, X-linked cerebral, adult onset	E71.528	9.00116e+06	50	10536289	39.2533	10966538	53.8608	68006.7	29.4385
Adrenomyeloneuropathy	E71.522	4.1768e+06	69.9999		**	5000878	85.1309	367472	86.2933
Alexander disease, type 2	E75.29 G31.86	101626683	920	66858351	590.268	95133866	951.808	4786532	1161.95
Alpha-mannosidosis	E77.1	3.53473e+06	60.0001	2533880	24.0229	3128901	51.4734	199616	45.3549
Alpha-N-acetylgalactosaminidase deficiency	E77.1	3.53473e+06	60.0001	2533880	24.0229	3128901	51.4734	199616	45.3549
ANK3-related neurodevelopmental disorder	G93.89	8380276809	83270	2070000000	13785.5	8450000000	88131.6	1020000000	128937
Arginase I deficiency	E72.21	4.41262e+06	30	4639559	30.3916	5402239	43.4016	532315	61.8432
Argininosuccinic aciduria, late onset	E72.22	9.41002e+06	69.9998	15084100	108.526	19848938	87.4754	168996	62.9973
Aspartylglucosaminuria	E77.1	3.53473e+06	60.0001	2533880	24.0229	3128901	51.4734	199616	45.3549
Autosomal dominant leukodystrophy, adult-onset	E75.29	101626683	920	66858351	590.268	95133866	951.808	4786532	1161.95
Bainbridge-Ropers Syndrome	Q87.0	436065459	4045	665000000	4507.24	616000000	4683.89	18788030	4459.24
Brunner syndrome	E88.89	892061997	15205	103000000	1435.8	868000000	15250.6	111000000	19403.6
CADASIL	I67.850	2.02908e+07	459.997		**	50067995	612.461	6849619	852.015
CARASIL	I67.858	662261	20		**	1070434	12.9893		**
Cerebral creatine deficiency syndrome 1	E72.89	6.60576e+06	120.001	5276366	54.2538	5721773	88.6781	342645	127.21
Cerebral creatine deficiency syndrome 2	E72.89	6.60576e+06	120.001	5276366	54.2538	5721773	88.6781	342645	127.21
Cerebral creatine deficiency syndrome 3	E72.89	6.60576e+06	120.001	5276366	54.2538	5721773	88.6781	342645	127.21
Cerebrotendinous xanthomatosis	E75.5	2.04692e+07	304.999	10403383	42.7168	30791892	391.539	4504847	516.922
CHARGE syndrome	Q87.89	305823086	2875	303000000	2077.27	270000000	2637.02	16050482	3606.86
Choreoacanthocytosis	E78.6	276361890	4210.01	6072109	89.4076	358000000	5552.28	79985758	11440.6
Citrullinemia Type II, adult-onset	E72.23	5.47909e+06	74.9999	17928386	95.7362	17645772	88.1134	870085	166.552
COASY protein-associated neurodegeneration	G23.0	2.96617e+06	50.0001	4808698	51.1322	8691939	88.139	635910	140.813
Coffin-Lowry Syndrome	Q87.89	305823086	2875	303000000	2077.27	270000000	2637.02	16050482	3606.86
Cystathionine beta-synthase deficiency	E72.11	369093838	4135	23587965	114.968	346000000	4246.34	27274369	4655.88
Darier disease	Q82.8	1575613788	114295	1600000000	114728	1690000000	141446	17046013	4816.84
Dentatorubral-pallidoluysian atrophy	G11.8	3.32033e+07	475	11365338	135.142	52230401	654.878	4871181	718.947
DYRK1A syndrome	Q93.88	345756823	2315	379000000	2172.02	387000000	2336.73	9277302	1998.94
Ehlers-Danlos syndrome	Q79.61		**		**	1855460	26.368	79116	32.0429
Fabry disease	E75.21	3.56705e+07	624.995	3504077	53.6225	45507320	636.833	6345513	981.375
Fahr disease	G23.8	117835322	1500	12877410	76.4936	125000000	1564.09	16657757	2527.49
Familial hemiplegic migraine	G43.401 G43.409	8.82932e+07	1665	15185491	328.183	162767275	3275.68	78106384	8260.22
FOXG1 syndrome	F84.8	5.18188e+06	130	3330190	77.0295	6426072	124.866	912479	201.912
Fragile X syndrome	Q99.2	6.00314e+07	1685	18815869	370.377	82471467	1815.47	11358318	2694.23
Fragile XE syndrome	Q99.8	596234427	5790	593000000	5330.86	603000000	6133.05	19872206	4638.24
Friedreich Ataxia	G11.1 G11.11*	146347851	1790	22388220	179	156000000	2166.86	13961413	531
Frontotemporal dementia, behavioral variant (bvFTD)	G31.01 G31.09	309066409	6069.99		**	431090035	7948.57	53461900	9470.55
Gaucher disease, type 3	E75.22	2.85592e+07	380	16488087	76.282	32388557	402.954	3934884	473.061
GLUT1 deficiency syndrome	G93.40 E74.810*	42408000000	350760	1720000000	7973.56	46400000000	381628	2150000000	380385
Glutathione synthetase deficiency	D55.1	9.97888e+06	65.0004	1004603	21.7805	5804874	76.9781	805543	129.222
Hartnup disease	E72.02	2.53094e+06	20		**		**	137822	30.1075
Hereditary coproporphyria	E80.29	4.79751e+06	99.9995		**	12602887	180.46	1977581	334.982
Huntington disease	G10	287907814	4675	10108547	88.8471	345000000	5194.3	58963137	11537
KBG syndrome	Q87.89	305823086	2875	303000000	2077.27	270000000	2637.02	16050482	3606.86
Kleefstra syndrome	Q93.59	130064434	860.001	93419047	744.229	73815549	829.067	3250647	910.941
Krabbe disease, late-onset	E75.23	3.03189e+06	80.0001	16433672	108.915	13050351	79.3075	409207	140.706
Kufor-Rakeb syndrome	G23.0	2.96617e+06	50.0001	4808698	51.1322	8691939	88.139	635910	140.813
Lafora disease	G40.309 G40.C01 G40.C09 G40.C11 G40.C19	255303227	3970	96763195	2056.13	391000000	6850.93	77442998	14257.9
Leucine-rich, glioma inactivated 1 (LGI1) autoimmune encephalitis	G04.81	805754412	3660	447000000	1734.98	1540000000	6474.37	20967917	5298.58
Leukoencephalopathy with axonal spheroids and pigmented glia, adult-onset	E75.29 G93.44*	101626683	920	66858351	590.268	95133866	951.808	4786532	1161.95
Lujan-Fryns syndrome	Q87.89	305823086	2875	303000000	2077.27	270000000	2637.02	16050482	3606.86
Malan syndrome	Q87.3	190711198	1430	175000000	1145.92	107000000	1194	5585486	1569.56
Marfan syndrome	Q87.40	418257176	5070	55234002	538.611	455000000	4998.11	64440191	10080
Mastocytosis	D47.02	8.25944e+07	950.001	3153826	48.2254	88443925	1113.99	9596542	1665.08
McLeod syndrome	G10 G96.89	287907814	4675	10108547	88.8471	345000000	5194.3	58963137	11537
MELAS syndrome	E88.41	5.95053e+07	575	29391780	257.584	65333517	721.292	5033824	852.967
Metachromatic leukodystrophy	E75.25	3.31649e+07	260	25769929	205.152	25234394	351.096	1244867	297.056
Methylmalonic aciduria	E71.120	3.34114e+07	430	60865670	460.824	53410673	515.483	1922316	472.139
Mitochondrial recessive ataxia syndrome, adult onset	G11.8	3.32033e+07	475	11365338	135.142	52230401	654.878	4871181	718.947
MTHFR deficiency	E72.12	603642980	12620	76833206	650.971	647000000	13786.6	49440029	8780.79
Mucopolysaccharidosis, type IIIA	E76.22	1.13059e+07	185	11264180	178.23	20971768	181.982	1127936	337.773
Mucopolysaccharidosis, type IIIB	E76.22	1.13059e+07	185	11264180	178.23	20971768	181.982	1127936	337.773
Mucopolysaccharidosis, type IIIC	E76.22	1.13059e+07	185	11264180	178.23	20971768	181.982	1127936	337.773
Mucopolysaccharidosis, type IIID	E76.22	1.13059e+07	185	11264180	178.23	20971768	181.982	1127936	337.773
Myhre syndrome	Q87.89	305823086	2875	303000000	2077.27	270000000	2637.02	16050482	3606.86
Myoclonus-dystonia syndrome	G24.1	1.77397e+07	245	8597262	64.7187	20194533	290.201	2081452	385.623
N-acetylglutamate synthase deficiency	E72.29	1.17469e+07	105	16623837	46.3108	15533779	112.763	2668178	304.415
Nasu-Hakola disease	E75.29	101626683	920	66858351	590.268	95133866	951.808	4786532	1161.95
Neuroferritinopathy	G23.0	2.96617e+06	50.0001	4808698	51.1322	8691939	88.139	635910	140.813
Neuronal ceroid lipofuscinosis, type 13	E75.4	15955399	260	23667866	233.378	31625589	316.211	1034134	281.918
Neuronal ceroid lipofuscinosis, type 2	E75.4	15955399	260	23667866	233.378	31625589	316.211	1034134	281.918
Neuronal ceroid lipofuscinosis, type 3	E75.4	15955399	260	23667866	233.378	31625589	316.211	1034134	281.918
Niemann-Pick disease type C1	E75.242	6.20941e+06	114.999	8195635	125.975	13302776	120.996	196648	66.1672
Niemann-Pick disease type C2	E75.242	6.20941e+06	114.999	8195635	125.975	13302776	120.996	196648	66.1672
Nonketotic hyperglycinemia, attenuated	E72.51	136689110	1565	37609392	251.32	158000000	1861.92	14763414	2921.26
Ornithine transcarbamylase deficiency, late onset	E72.4	311551695	2865	103000000	365.812	424000000	3263.98	19611989	3945.4
Pantothenate kinase-associated neurodegeneration	G23.0	2.96617e+06	50.0001	4808698	51.1322	8691939	88.139	635910	140.813
Perry syndrome	G31.89	213422799	3235	66457303	327.92	268000000	3605.27	93600194	11340.8
Phelan-McDermid syndrome	Q93.59 Q93.52*	130064434	860.001	93419047	744.229	73815549	829.067	3250647	910.941
Porphyria due to ALA dehydratase deficiency	E80.29	4.79751e+06	99.9995		**	12602887	180.46	1977581	334.982
PPM-X syndrome	F71	491559821	8865	148000000	2122.6	526000000	10034.6	54452387	13248.6
Pseudohypoparathyroidism with Albright hereditary osteodystrophy	E20.1	2.93714e+07	345	12179314	139.9	26959916	447.034	3487591	511.279
Rett syndrome	F84.2	192021435	2250	138000000	1462.67	176000000	1857.59	13201234	3064.43
Sandhoff disease, late onset	E75.01	6.29403e+06	50	5267026	40.0909	5498635	66.0733	303993	71.7843
Segawa syndrome	G24.8	167113606	1560	86821169	534.108	149000000	1528.89	8770117	2034.18
Smith-Magenis syndrome	Q93.88	345756823	2315	379000000	2172.02	387000000	2336.73	9277302	1998.94
Sotos syndrome	Q87.3	190711198	1430	175000000	1145.92	107000000	1194	5585486	1569.56
Spinocerebellar ataxia, type 1	G11.8	3.32033e+07	475	11365338	135.142	52230401	654.878	4871181	718.947
Spinocerebellar ataxia, type 2	G11.8	3.32033e+07	475	11365338	135.142	52230401	654.878	4871181	718.947
Spinocerebellar ataxia, type 3	G11.8	3.32033e+07	475	11365338	135.142	52230401	654.878	4871181	718.947
Spinocerebellar ataxia, type 42	G11.8	3.32033e+07	475	11365338	135.142	52230401	654.878	4871181	718.947
Spinocerebellar ataxia, type 6	G11.8	3.32033e+07	475	11365338	135.142	52230401	654.878	4871181	718.947
Succinic semialdehyde dehydrogenase deficiency	E72.81	7.08696e+06	35	4158890	29.5107	6747674	63.3422	669360	83.9888
SYNGAP1 syndrome	F79 F78.A1	3983307523	76230	753000000	12049.5	4250000000	83904.8	671000000	162206
Tatton Brown Rahman Syndrome	Q87.3	190711198	1430	175000000	1145.92	107000000	1194	5585486	1569.56
Tay-Sachs disease, late onset	E75.02	8.92659e+06	115	11216780	58.9419	19996797	116.251	743699	112.155
Tuberous sclerosis complex	Q85.1	257651292	3435	145000000	1998.57	232000000	3384.38	19293340	4318.27
Valosin-containing protein disease	G72.41	118468216	1830		**	124000000	1923.13	10503363	2074.16
Vanishing white matter disease, late onset	E75.29 G11.6	101626683	920	66858351	590.268	95133866	951.808	4786532	1161.95
Variegate porphyria	E80.29	4.79751e+06	99.9995		**	12602887	180.46	1977581	334.982
White-Sutton syndrome	Q87.0	436065459	4045	665000000	4507.24	616000000	4683.89	18788030	4459.24
Wilson disease	E83.01	8.39477e+07	1100	12064537	114.173	94719213	1094.35	8860776	1452.19
Wolfram syndrome	E34.8	5.37508e+07	725	14603217	189.09	72024838	872.453	13581449	1863.46
Woodhouse-Sakati Syndrome	Q87.5	4.95974e+07	420	84971092	446.111	97660525	504.74	989092	163.503
*Code not available in 2019 Missing and non-reported values not displayed
	Diagnostic Related Group (DRG) Code	National Inpatient Stay (NIS)		Kids Inpatient Database (KID)		Nationwide Readmissions Database (NRD)		National Emergency Department Sample (NEDS)
DRG Group Name		Charges ($)	Discharges	Charges ($)	Discharges	Charges ($)	Discharges	Charges ($)	Discharges
Acute adjustment reaction and psychosocial dysfunction	880	59640629	1875	4875599	129.978	78912047	1888.16	3113997	1041
Depressive neuroses	881	49461854	1470	1473793	86.1019	55187701	1780.11	1450175	611
Neuroses except depressive	882	23114162	565	3248634	134.779	40023005	1121.13	1484816	591
Disorders of personality and impulse control	883	28001686	505	13287446	216.765	38237657	1047.8	1147473	505
Organic disturbances and intellectual disability	884	262072964	5025.01	19106096	387.923	444840973	7472.22	12403636	4272
Psychoses	885	1084869958	22310	38863926	975.107	1220765490	26487.6	24882962	9581
Behavioral and developmental disorders	886	18407821	465.001	8420501	243.865	41232133	1204.78	1298882	556
Other mental disorder diagnoses	887	2956600	94.9999	996680	32.4278	6320311	134.452	199184	86
Alcohol, drug abuse or dependence, left against medical advice	894	3991192	130		**	31410063	875.248	1937831	566
Alcohol, drug abuse or dependence with rehabilitation therapy	895	4323408	94.9999		**	6758011	126.157	110643	21
Alcohol, drug abuse or dependence without rehabilitation therapy with major complication or comorbidity	896	85796534	1220		**	268411236	3226.18	8738450	2131
Alcohol, drug abuse or dependence without rehabilitation therapy without major complication or comorbidity	897	91376171	2365	1115455	26.7674	249725864	6699.32	14016209	4333
** <10 discharges
