# Supplementary material for: Bridging psychiatry and rare genetic diseases: a scoping review of therapeutic strategies and diagnostic delay paired with healthcare economic burden analysis
Source: Orphanet J Rare Dis. 2025 Aug 1;20:393. doi: 10.1186/s13023-025-03941-8 (PMC12315305; doi:10.1186/s13023-025-03941-8)
Supplement: Supplementary file 3 — Additional file 3. [file 13023_2025_3941_MOESM3_ESM.xlsx]

## Sheet: Sheet1
Table S2. Diagnostic delay for selected rare genetic diseases.
Condition	Diagnostic Delay (years)	n	References
AARS2 Leukoencephalopathy	8.2	36	64-66
Aceruloplasminemia	7.4	27	67-77
Acute intermittent porphyria	4	128	78
Adenylosuccinate lyase deficiency, type 2	6.2	9	79
ADNP syndrome	7	11	80-88
Adrenoleukodystrophy, X-linked cerebral, adult onset	9.9	16	89
Adrenomyeloneuropathy	11	12	89
Alexander disease, type 2	4.3	9	90
Alpha-mannosidosis	5.8	122	91, 92
Alpha-N-acetylgalactosaminidase deficiency	7.6	24	93-99
ANK3-related neurodevelopmental disorder	9.1	8	81, 100
Arginase I deficiency	3.8	31	97, 101, 102
Argininosuccinic aciduria, late onset	0.9	37	97, 103
Aspartylglucosaminuria	10.2	5	104-107
Autosomal dominant leukodystrophy, adult-onset	10.7	6	108
Bainbridge-Ropers syndrome	8.9	30	109-120
Brunner syndrome	19	7	121, 122
CADASIL	10	25	123
CARASIL	5.7	66	124
Cerebral creatine deficiency syndrome 1	7.6	15	125-128
Cerebral creatine deficiency syndrome 2	7.5	24	129, 130
Cerebral creatine deficiency syndrome 3	1.5	2	131, 132
Cerebrotendinous xanthomatosis	21.6	53	133, 134
CHARGE syndrome	7.8	3	135-137
Choreoacanthocytosis	14	11	138, 139
Citrullinemia Type II, adult-onset	9.4	2	140, 141
COASY protein-associated neurodegeneration	15	2	142, 143
Coffin-Lowry Syndrome	9.6	24	144-158
Cystathionine beta-synthase deficiency	2	2	159
Darier disease	6.4	76	160
Dentatorubral-pallidoluysian atrophy	13.7	13	161-164
DYRK1A syndrome	9	11	165-171
Ehlers-Danlos syndrome	14	414	172
Fabry disease	15.5	558	173-177
Fahr disease	8.8	8	178-183
Familial hemiplegic migraine	17.8	30	184, 185
FOXG1 syndrome	6.2	41	186-190
Fragile X syndrome	5	117	191
Fragile XE syndrome	7.6	5	192-194
Friedreich's Ataxia	4.7	611	195
Frontotemporal dementia, behavioral variant (bvFTD)	4.4	60	196, 197
Gaucher disease, type 3	2	86	198
Glutathione synthetase deficiency	10	1	199
GLUT1 deficiency syndrome	7.3	146	200-269
Hartnup disease	11.3	3	270, 271
Hereditary coproporphyria	9.1	27	272-288
Huntington disease	13.9	438	289
KBG syndrome	10.1	6	290-293
Kleefstra syndrome	9.5	16	294-302
Krabbe disease, late-onset	10.4	15	303-311
Kufor-Rakeb syndrome	16	8	312-314
Lafora disease	6.4	36	315
Leucine-rich, glioma inactivated 1 (LGI1) autoimmune encephalitis	0.3	244	316-318
Leukoencephalopathy with axonal spheroids and pigmented glia, adult-onset	2.3	195	319
Lujan-Fryns syndrome	16.5	2	320, 321
Malan syndrome	13	42	322-326
Marfan syndrome	1.7	215	327
Mastocytosis	4.5	139	328
McLeod syndrome	13.7	6	329-333
MELAS syndrome	4.5	132	334, 335
Metachromatic leukodystrophy	3.7	16	32
Methylmalonic aciduria	9.5	4	336, 337
Mitochondrial recessive ataxia syndrome, adult onset	5.6	19	338-342
MTHFR deficiency	10.3	35	343, 344
Mucopolysaccharidosis, type IIIA	3.5	18	345
Mucopolysaccharidosis, type IIIB	3.9	14	345
Mucopolysaccharidosis, type IIIC	7.6	27	346
Mucopolysaccharidosis, type IIID	5.6	10	347
Myhre syndrome	11	6	348-353
Myoclonus-dystonia syndrome	4.5	9	354
N-acetylglutamate synthase deficiency	7.3	23	93-96, 98, 99, 355, 356
Nasu-Hakola disease	2.8	5	357-360
Neuroferritinopathy	5.4	27	361
Neuronal ceroid lipofuscinosis, type 13	6	1	362
Neuronal ceroid lipofuscinosis, type 2	2.3	30	363
Neuronal ceroid lipofuscinosis, type 3	3	8	364
Niemann-Pick disease type C1	4.8	221	364-366
Niemann-Pick disease type C2	4.8	4	365-367
Nonketotic hyperglycinemia, attenuated	1.9	25	367
Ornithine transcarbamylase deficiency, late onset	2	501	97, 368
Pantothenate kinase-associated neurodegeneration	4.2	39	369
Perry syndrome	2.8	7	370-372
Phelan-McDermid syndrome	5.9	242	373, 374
Porphyria due to ALA dehydratase deficiency	2	2	375, 376
PPM-X syndrome	25.4	9	47-49
Pseudohypoparathyroidism with Albright hereditary osteodystrophy	5.9	97	377
Rett syndrome	2.3	23	46
Sandhoff disease, late onset	7.7	12	378-383
Segawa syndrome	13.9	149	384
Smith-Magenis syndrome	4	46	385
Sotos syndrome	4	1	386
Spinocerebellar ataxia, type 1	5.5	86	387
Spinocerebellar ataxia, type 2	10.1	5	388-392
Spinocerebellar ataxia, type 3	11.2	9	393-395
Spinocerebellar ataxia, type 42	6.5	2	396
Spinocerebellar ataxia, type 6	7.5	8	397-402
Succinic semialdehyde dehydrogenase deficiency	5.1	21	403
SYNGAP1 syndrome	8.7	31	404-408
Tatton Brown Rahman Syndrome	10.7	28	409-415
Tay-Sachs disease, late onset	9	50	383, 416, 417
Tuberous sclerosis complex	<1	2093	418
Valosin-containing protein disease	7.7	255	419
Vanishing white matter disease, late onset	15.3	11	420-430
Variegate porphyria	4	4	431-434
White-Sutton syndrome	7.5	43	435-447
Wilson disease	2.2	199	448, 449
Wolfram syndrome	5.5	31	450, 451
Woodhouse-Sakati Syndrome	11	21	452-461
