# Supplementary material for: Bridging psychiatry and rare genetic diseases: a scoping review of therapeutic strategies and diagnostic delay paired with healthcare economic burden analysis
Source: Orphanet J Rare Dis. 2025 Aug 1;20:393. doi: 10.1186/s13023-025-03941-8 (PMC12315305; doi:10.1186/s13023-025-03941-8)
Supplement: Supplementary file 4 — Additional file 4. [file 13023_2025_3941_MOESM4_ESM.xlsx]

## Sheet: Table S5
Table S3. Gene, age of onset, inheritance pattern, International Classification of Diseases (ICD) codes and OMIM numbers.
Condition	Alternative Name	Gene	Inheritance	Age of Onset	ICD-10 Code	ICD-11 Code	ORPHA ID	OMIM
	LEUKODYSTROPHY
AARS2 Leukoencephalopathy	AARS2-Related Leukoencephalopathy	alanyl‐transfer (t)RNA synthetase 2 (AARS2)	Autosomal recessive	Adult	E75.29	8A44.3	99853	615889
Adrenoleukodystrophy, X-linked cerebral, adult onset	Adult-onset cerebral X-ALD	ATP binding cassette subfamily D member 1 (ABCD1)	X-linked recessive	Adult	E71.528	5C57.1	43	300100
Adrenomyeloneuropathy		ATP binding cassette subfamily D member 1 (ABCD1)	X-linked recessive	Adult	E71.522	5C57.1	139399	300100
Alexander disease, type 2	Alexander disease, juvenile onset Alexander disease, adult onset	glial fibrillary acidic protein (GFAP)	Autosomal dominant	Childhood, adolescence	G31.86	8A44.2	363722	203450
Autosomal dominant leukodystrophy, adult-onset	ADLD	lamin B1 (LMNB1)	Autosomal dominant	Adult	E75.29	8A44.3	99027	169500
CADASIL	Cerebral autosomal dominant arteriopathy with subcortical infarcts and leukoencephalopathy	notch receptor 3 (NOTCH3)	Autosomal dominant	Adult	I67.850	8B22.C0	136	125310
CARASIL	Cerebral autosomal recessive arteriopathy with subcortical infarcts and leukoencephalopathy	HTRA serine peptidase 1 (HTRA1)	Autosomal recessive	Adult	I67.858	8B22.C1	199354	600142
Cerebrotendinous xanthomatosis		cytochrome P450 family 27 subfamily A member 1 (CYP27A1)	Autosomal recessive	Neonatal, infancy	E75.5	5C52.11	909	213700
Krabbe disease, late-onset	Juvenile-Krabbe disease Adult-Krabbe disease	galactosylceramidase (GALC)	Autosomal recessive	Adolescence, adult	E75.23	8A44.4	206443 206448	245200
Leukoencephalopathy with axonal spheroids and pigmented glia, adult-onset	ALSP	colony stimulating fac- tor 1 receptor (CSF1R)	Autosomal dominant	Adult	E75.29 G93.49	8A44.3	313808	221820
Metachromatic leukodystrophy		arylsulfatase A (ARSA)	Autosomal recessive	All ages	E75.25	5C56.02	512	607459
Vanishing white matter disease, late onset	Childhood ataxia with central nervous system hypomyelination Leukoencephalopathy with vanishing white matter Vanishing white matter disease, adult onset Vanishing white matter disease, juvenile onset	eukaryotic translation initiation factor 2B subunit alpha (EIF2B1) eukaryotic translation initiation factor 2B subunit beta (EIF2B2) eukaryotic translation initiation factor 2B subunit gamma (EIF2B3) eukaryotic translation initiation factor 2B subunit delta (EIF2B4) eukaryotic translation initiation factor 2B subunit epsilon (EIF2B5)	Autosomal recessive	All ages	G11.6	8A44.3	135	603896 620312 620313 620314 620315
	METABOLIC
Acute intermittent porphyria	Swedish porphyria, pyrroloporphyria, intermittent acute porphyria	hydroxymethylbilane synthase (HMBS)	Autosomal dominant	Adolescence, adult	E80.21	5C58.1Y	79276	604290
Adenylosuccinate lyase deficiency, type 2	Adenylate succinase deficiency	adenylosuccinate lyase (ADSL)	Autosomal recessive	Infancy, childhood	E79.89	5C55.0Y	46	103050
Alpha-mannosidosis	Alpha-mannosidase B deficiency Lysosomal alpha-D-mannosidase deficiency Mannosidosis, alpha B Lysosomal	mannosidase alpha class 2B member 1 (MAN2B1)	Autosomal recessive	Infancy, childhood, adolescence	E77.1	5C56.21	61	248500
Alpha-N-acetylgalactosaminidase deficiency	Schindler disease type II Schindler disease type III Kanzaki disease NAGA deficiency	alpha-N-acetylgalactosaminidase gene (NAGA)	Autosomal recessive	Adolescence, adult	E77.1	5C56.21	3137	609241
Arginase I deficiency	Argininemia ARG1 deficiency,	arginase 1 (ARG1)	Autosomal recessive	Infancy, childhood	E72.21	5C50.A2	90	207800
Argininosuccinic aciduria, late onset	Argininosuccinate lyase deficiency	argininosuccinate lyase (ASL)	Autosomal recessive	All ages	E72.22	5C50.A0	23	207900
Aspartylglucosaminuria	AGU Syndrome	argininosuccinate lyase (ASL)	Autosomal recessive	Childhood	E77.1	5C56.21	93	208400
Brunner syndrome	Monoamine oxidase deficiency	monoamine oxidase A (MAOA)	X-linked recessive	Childhood	E88.89	5C59.0Y	3057	300615
Cerebral creatine deficiency syndrome 1	X-linked creatine deficiency X-linked creatine transporter deficiency	creatine transporter gene (SLC6A8)	X-linked recessive	Infancy, childhood	E72.89	5C53.4	52503	300352
Cerebral creatine deficiency syndrome 2	Guanidinoacetate Methyltransferase Deficiency	guanidinoacetate methyltransferase (GAMT)	Autosomal recessive	Infancy, childhood	E72.89	5C53.4	612736	612736
Cerebral creatine deficiency syndrome 3	L-Arginine:glycine amidinotransferase deficiency	L-arginine:glycine amidinotransferase (AGAT)	Autosomal recessive	Infancy, childhood	E72.89	5C53.4	35704	612718
Citrullinemia Type II, adult-onset	Citrin deficiency, adult-onset CTLN2	solute carrier family 25 member 13 (SLC25A13)	Autosomal recessive	Adult	E72.23	5C50.A3	247585	603471
Cystathionine beta-synthase deficiency	Homocystinuria due to Cobalamin C disease	cystathionine beta-synthase (CBS)	Autosomal recessive	Childhood, adolescence, adult	E72.11	5C50.B	394	236200
Fabry disease	alpha-galactosidase-A deficiency	galactosidase alpha (GLA)	X-linked	Childhood, adolescence, adult	E75.21	5C56.01	324	301500
Gaucher disease, type 3		glucosylceramidase beta 1 (GBA)	Autosomal recessive	Childhood, adult	E75.22	5C56.0Y	77261	231000
Glutathione synthetase deficiency	Pyroglutamic acidemia Pyroglutamic aciduria	glutathione synthetase (GSS)	Autosomal recessive	Childhood	D55.1	3A10.0Y	32	266130
Hartnup disease		solute carrier family 6 member 19 (SLC6A19)	Autosomal recessive	All ages	E72.02	5C60.Y	2116	234500
Hereditary coproporphyria		coproporphyrinogen oxidase (CPOX)	Autosomal dominant Autosomal recessive	Adolescence, adult	E80.29	5C58.1Y	79273	121300
MELAS syndrome	Mitochondrial Encephalopathy, Lactic Acidosis, and Stroke-Like Episodes syndrome	mitochondrially encoded tRNA-Leu (UUA/G) 1 (MT-TL1) DNA polymerase gamma, catalytic subunit (POLG1)	Mitochondrial	All ages	E88.41	8C73.Y	7490 9179	250100
Methylmalonic aciduria	Methylmalonic aciduria due to methylmalonyl-CoA racemase deficiency alpha-methylacyl-CoA racemase deficiency (AMACR deficiency)	alpha-methylacyl-CoA racemase (AMACR)	Autosomal recessive	All ages	E71.120	5C50.E0	308425	614307
MTHFR deficiency	Homocystinuria due to methylene tetrahydrofolate reductase deficiency MTHFR deficiency Methylene tetrahydrofolate reductase deficiency	methylenetetrahydrofolate reductase (MTHFR)	Autosomal recessive	Infancy	E72.12	5C63.1	395	236250
Mucopolysaccharidosis, type IIIA	Sanfilippo syndrome type A	N-sulfoglucosamine sulfohydrolase (SGSH)	Autosomal recessive	Infancy, childhood	E76.22	5C56.3Y	79269	252900
Mucopolysaccharidosis, type IIIB	Sanfilippo syndrome type B	N-acetyl-alpha-glucosaminidase (NAGLU)	Autosomal recessive	Infancy, childhood	E76.22	5C56.3Y	79270	252920
Mucopolysaccharidosis, type IIIC	Sanfilippo syndrome type C	heparan-alpha-glucosaminide N-acetyltransferase (HGSNA)	Autosomal recessive	Childhood	E76.22	5C56.3Y	79271	252930
Mucopolysaccharidosis, type IIID	Sanfilippo syndrome type D	glucosamine (N-acetyl)-6-sulfatase (GNS)	Autosomal recessive	Childhood	E76.22	5C56.3Y	79272	252940
N-acetylglutamate synthase deficiency	Hyperammonemia due to N-acetylglutamate synthase deficiency NAGS deficiency	N-acetylglutamate synthase (NAGS)	Autosomal recessive	All ages	E72.29	5C50.AY	927	237310
Neuronal ceroid lipofuscinosis, type 13	Kufs type Batten disease Adult neuronal ceroid lipofuscinosis Neuronal ceroid lipofuscinosis (13) autosomal dominant (type B)	cathepsin F (CTSF)	Autosomal recessive	Adult	E75.4	5C56.1	79262	615362
Neuronal ceroid lipofuscinosis, type 2	Batten disease	tripeptidyl peptidase 1 (TPP1)	Autosomal recessive	Infancy, childhood, adolescence	E75.4	5C56.1	79264	204500
Neuronal ceroid lipofuscinosis, type 3	Batten disease	CLN3 lysosomal/endosomal transmembrane protein, battenin (CLN3)	Autosomal recessive	All ages	E75.4	5C56.1	79264	204200
Niemann-Pick disease type C1	Adult-onset Niemann-Pick disease type C1	NPC intracellular cholesterol transporter 1 (NPC1)	Autosomal recessive	All ages	E75.242	5C56.0Y	646	257220
Niemann-Pick disease type C2		NPC intracellular cholesterol transporter 2 (NPC2)	Autosomal recessive	All ages	E75.242	5C56.0Y	646	607625
Nonketotic hyperglycinemia, attenuated	Glycine encephalopathy Late onset nonketotic hyperglycemia	aminomethyltransferase (AMT) glycine decarboxylase (GLDC)	Autosomal recessive	All ages	E72.51	5C50.70	407	605899 620398
Ornithine transcarbamylase deficiency, late onset	Ornithine transcarbamylase deficiency	ornithine transcarbamylase (OTC)	X-linked	Childhood	E72.4	5C50.AY	664	311250
Porphyria due to ALA dehydratase deficiency		aminolevulinate dehydratase (ALAD)	Autosomal recessive	Childhood, adolescence	E80.29	5C58.1Y	100924	612740
Sandhoff disease, late onset	Sandhoff disease, adult form Sandhoff disease, juvenile form	hexosaminidase B (HEXB)	Autosomal recessive	Adolescence, adult	E75.01	5C56.00	796	268800
Segawa syndrome	Dopa-responsive dystonia (DRD) GTP cyclohydrolase I deficiency Autosomal dominant Segawa syndrome Autosomal recessive Segawa syndrome	GTP cyclohydrolase 1 (GCH1)	Autosomal dominant Autosomal recessive	Childhood	G24.8	8A02.11	98808	128230
Succinic semialdehyde dehydrogenase deficiency	SSADH	aldehyde dehydrogenase 5 family member A1 (ALDH5A1)	Autosomal recessive	All ages	E72.81	5C50.E1	22	271980
Tay-Sachs disease, late onset	GM2 gangliosidosis	hexosaminidase A (HEXA)	Autosomal recessive	All ages	E75.02	5C56.00	845	272800
Variegate porphyria		protoporphyrinogen oxidase (PPOX)	Autosomal dominant	Adolescence, adult	E80.29	5C58.13	79473	176200
Wilson disease		ATPase copper transporting beta (ATP7B)	Autosomal recessive	Childhood, adolescence, adult	E83.01	5C64.00	905	277900
	NEURODEVELOPMENTAL
ADNP syndrome	Activity-dependent neuroprotective protein syndrome Helsmoortel-Van der Aa syndrome	activity dependent neuroprotector homeobox (ADNP)	De novo	Infancy, childhood	Q87.0	LD90.Y	404448	615873
ANK3-related neurodevelopmental disorder	ANK3-related intellectual disability with sleep disturbances	ankyrin 3 (ANK3)	Autosomal recessive De novo	Childhood	G93.89	6A00	356996	615493
Bainbridge-Ropers syndrome	ASXL3-related disorder	ASXL transcriptional regulator 3 (ASXL3)	De novo	Infancy, childhood	Q87.0	LD2F.1Y	352577	615485
Coffin-Lowry Syndrome		ribosomal protein S6 kinase A3 (RPS6KA3)	X-linked dominant	Infancy, childhood	Q87.89	LD2F.1Y	192	303600
FOXG1 syndrome		forkhead box G1 (FOXG1)	Autosomal dominant	Infancy	F84.8	LD90.4	561854	613454
Fragile X syndrome		fragile X messenger ribonucleoprotein 1 (FMR1)	X-linked dominant	Infancy, childhood	Q99.2	LD55	908	300624
Fragile XE syndrome	FRAXE FRAXE syndrome Fragile X site E	ALF transcription elongation factor 2 (AFF2)	X-linked recessive	Infancy, childhood	Q99.8	LD5Y	100973	309548
KBG syndrome		ankyrin repeat domain containing 11 (ANKRD11)	Autosomal dominant	Infancy, child, adolescence	Q87.89	LD2F.1Y	2332	148050
Kleefstra syndrome	9q34.3 deletion syndrome	euchromatic histone lysine methyltransferase 1 (EHMT1)	Autosomal dominant	Infancy	Q93.59	LD2F.1Y	261494	610253
Lujan-Fryns syndrome		zinc finger DHHC-type palmitoyltransferase 9 (ZDHHC9) UPF3B regulator of nonsense mediated mRNA decay (UPF3B) mediator complex subunit 12 (MED12)	X-linked recessive	Infancy	Q87.89	LD2F.1Y	776	309520
Malan syndrome	Sotos syndrome 2	nuclear factor I X (NFIX)	De novo	Infancy	Q87.3	LD2C	420179	614753
Phelan-McDermid syndrome	Phelan-McDermid syndrome, SHANK3-related Phelan-McDermid syndrome, SHANK3-unrelated	SH3 and multiple ankyrin repeat domains 3 (SHANK3)	Autosomal dominant De novo	Childhood	Q93.52	LD44.NY	48652	606232
PPM-X syndrome	Psychosis-Pyramidal Signs-Macroorchidism syndrome	methyl-CpG binding protein 2 (MECP2)	X-linked dominant	Childhood	F71	6A00.1	3077	300055
Rett syndrome		methyl-CpG binding protein 2 (MECP2)	X-linked dominant	Infancy	F84.2	LD90.4	788	312750
Smith-Magenis syndrome	17p11.2 deletion syndrome	retinoic acid induced 1 (RAI1)	Autosomal dominant	All ages	Q93.88	LD44.H1	819	182290
Sotos syndrome	Cerebral gigantism 5q deletion syndrome	nuclear receptor binding SET domain protein 1 (NSD1)	Autosomal dominant	Infancy, childhood	Q87.3	LD2C	821	117550
Tatton Brown Rahman Syndrome	DNMT3A overgrowth syndrome	DNA methyltransferase 3 alpha (DNMT3A)	Autosomal dominant	Infancy	Q87.3	LD2C	404443	615879
White-Sutton syndrome		pogo transposable element derived with ZNF domain (POGZ)	Autosomal dominant	Infancy, childhood	Q87.0		468678	616364
	NEUROLOGICAL
Aceruloplasminemia	Neurodegeneration with Brain Iron Accumulation Disorder subtype	ceruloplasmin (CP)	Autosomal recessive	Adult	E83.10	3A00.Y	48818	604290
CHARGE syndrome		chromodomain helicase DNA binding protein 7 (CHD7)	Autosomal dominant	Infancy, childhood	Q87.89	5A61.0	138	214800
Choreoacanthocytosis	Levine-Critchley syndrome neuroacanthocytosis	vacuolar protein sorting 13 homolog A (VPS13A)	Autosomal recessive	Adult	E78.6	3A10.Y	2388	200150
COASY protein-associated neurodegeneration	Neurodegeneration with Brain Iron Accumulation Disorder COASY subtype CoPAN	Coenzyme A synthase (COASY)	Autosomal recessive	Childhood, adult	G23.0	5C64.10	397725	615643
Dentatorubral-pallidoluysian atrophy	Haw River syndrome Naito-Oyanagi disease	atrophin 1 (ATN1)	Autosomal dominant	All ages	G11.8	8A01.12	101	125370
DYRK1A syndrome	DYRK1A-related intellectual disability syndrome	dual-specificity tyrosine-phosphorylation-regulated kinase (DYRK1A)	Autosomal dominant		Q93.88	6A00	464311	614104
Fahr disease	Fahr’s syndrome Primary basal ganglia calcification	solute carrier family 20 member 2 (SLC20A2)	Autosomal dominant	Adult	G23.8	LD20.4	1980	213600
Familial hemiplegic migraine	Hemiplegic-ophthalmoplegic migraine	calcium voltage-gated channel subunit alpha1 A (CACNA1A) ATPase Na+/K+ transporting subunit alpha 2 (ATP1A2) sodium voltage-gated channel alpha subunit 1 (SCN1A)	Autosomal dominant	Childhood	G43.401 G43.409	8A80.10	569	141500
Friedreich's Ataxia		frataxin (FXN)	Autosomal recessive	Adolescence, Adult	G11.11	8A03.10	95	229300
Frontotemporal dementia, behavioral variant (bvFTD)	Pick’s disease GRN-related grontotemporal dementia	progranulin (GRN) chromosome 9 open reading frame 72 (C9orf72) microtubule-associated protein tau (MAPT) Less commonly VCP, CHMP2B, TARDBP, FUS, SQSTM1, CHCHD10, TBK1, OPTN, CCNF, and TIA1	Autosomal dominant	Adult	G31.01 G31.09	6D83	275864	607485 105550 172700
GLUT1 deficiency syndrome	De Vivo disease	Solute carrier family 2 member 1 (SLC2A1)	Autosomal dominant Autosomal recessive	Infancy, childhood	G93.40 E74.810	5C61.5	71277	612126
Huntington disease		huntingtin (HTT)	Autosomal dominant	All ages	G10	8A01.10	306674	143100
Kufor-Rakeb syndrome	Parkinson’s disease 9 (PARK9)	ATPase cation transporting 13A2 (ATP13A2)	Autosomal recessive	Childhood, adolescence	G23.0	5C64.10	501	606693
Lafora disease		EPM2A glucan phosphatase, laforin (EPM2A) NHL repeat containing E3 ubiquitin protein ligase 1 (NHLRC1 or EPM2B)	Autosomal recessive	Childhood, adolescence	G40.C01 G40.C09 G40.C11 G40.C19	8A61.41	101046	254780 620681
Leucine-rich, glioma inactivated 1 (LGI1) autoimmune encephalitis		Leucine-rich, glioma inactivated 1 (LGI1)	Autosomal dominant	Childhood, adolescence, adult	G04.81		59306	604619
McLeod syndrome	XK disease; McLeod neuroacanthocytosis syndrome	X-linked Kx blood group antigen (XK), Kell binding protein (KEL)	X-linked recessive	Adult	G96.89	3A10.Y	94125	300842
Mitochondrial recessive ataxia syndrome, adult onset	MIRAS	DNA polymerase gamma, catalytic subunit (POLG)	Mitochondrial	Adult	G11.8 G71.3	5C53.21	2588	607459
Myhre syndrome		SMAD family member 4 (SMAD4)	Autosomal dominant	Infancy, childhood	Q87.89	LD2F.1Y	36899	139210
Myoclonus-dystonia syndrome		epsilon‐sarcoglycan gene (SGCE)	Autosomal dominant	Childhood, adolescence, adult	G24.1	8A02.11	2770	159900
Nasu-Hakola disease	Polycystic lipomembranous osteodysplasia with sclerosing leukoencephalopathy	tyro protein tyrosine kinase binding protein (TYROBP) triggering receptor expressed on myeloid cells 2 (TREM2)	Autosomal recessive	Adolescence, adult	E75.29	8A44.3	157846	221770 618193
Neuroferritinopathy		ferritin light chain 1 (FTL1)	Autosomal dominant	Adult	G23.0	8A01.1Y	234200	606159
Pantothenate kinase-associated neurodegeneration	Neurodegeneration with Brain Iron Accumulation Disorder subtype; PKAN	pantothenate kinase 2 (PANK2)	Autosomal recessive	Childhood	G23.0	5C64.10	178509	234200
Perry syndrome		dynactin I (DCTN1)	Autosomal dominant	Adult	G31.89	8A00.1Y	98755	168605
Spinocerebellar ataxia, type 1		ataxin 1 (ATXN1)	Autosomal dominant	Adult	G11.8	8A03.16	98756	164400
Spinocerebellar ataxia, type 2		ataxin 2 (ATXN2)	Autosomal dominant	Adult	G11.8	8A03.16	1170	183090
Spinocerebellar ataxia, type 3	Machado-Joseph Disease	ataxin 3 (ATXN3)	Autosomal dominant	Adult	G11.8	8A03.16	458803	109150
Spinocerebellar ataxia, type 42		calcium voltage-gated channel subunit alpha1 G (CACNA1G)	Autosomal dominant	Adult	G11.8	8A03.16	284332	183086
Spinocerebellar ataxia, type 6		calcium voltage-gated channel subunit alpha1 A (CACNA1A)	Autosomal dominant	Adult	G11.8	8A03.16	178469	616795
SYNGAP1 syndrome		synaptic Ras GTPase-activating protein 1 (SYNGAP1)	De novo	Infancy, childhood	F78.A1	LD90.Y	805	603384
Tuberous sclerosis complex		TSC complex subunit 1 (TSC1) TSC complex subunit 2 (TSC2)	Autosomal dominant	All ages	Q85.1	LD2D.2	52430	191100 613254
Valosin-containing protein disease	VCP disease	valosin-containing protein (VCP)	Autosomal dominant	Adult	G72.41	4A41.21	3464	601023
Woodhouse-Sakati syndrome	Neuroectodermal endocrine syndrome	DDB1 and CUL4 associated factor 17 (DCAF17)	Autosomal recessive	Childhood, adolescence	Q87.5	5A61.0	399	241080
	OTHER
Darier disease		ATPase Sarcoplasmic/Endoplasmic Reticulum Ca2+ Transporting 2 (ATP2A2)	Autosomal dominant	Adolescence, adult	Q82.8	EC20.2	218	124200
Ehlers-Danlos syndrome, Classical	Classical Ehlers-Danlos syndrome	collagen type V alpha 1 chain (COL5A1) collagen type V alpha 2 chain (COL5A2)	Autosomal dominant	Childhood, adolescence, adult	Q79.61	LD28.10	287	120215 120190
Marfan syndrome		fibrillin 1 (FBN1)	Autosomal dominant	All ages	Q87.40	LD28.01	558	154700
Mastocytosis		KIT proto-oncogene, receptor tyrosine kinase (KIT)	Autosomal dominant	Adult	D47.02	2A21.0	98292	154800
Pseudohypoparathyroidism with Albright hereditary osteodystrophy	Pseudohypoparathyroidism type 1C	guanine nucleotide binding protein alpha-stimulating activity polypeptide (GNAS)	Autosomal dominant	All ages	E20.1	5A50.1	79444	612463
Wolfram syndrome	DIDMOAD (arginine vasopressin deficiency [AVP-D; formerly diabetes insipidus], diabetes mellitus, optic atrophy, and deafness) syndrome	wolframin ER transmembrane glycoprotein (WFS1)	Autosomal recessive	Childhood, adolescence, adult	E34.8	5A16.1	3463	222300
