# Supplementary material for: Bridging psychiatry and rare genetic diseases: a scoping review of therapeutic strategies and diagnostic delay paired with healthcare economic burden analysis
Source: Orphanet J Rare Dis. 2025 Aug 1;20:393. doi: 10.1186/s13023-025-03941-8 (PMC12315305; doi:10.1186/s13023-025-03941-8)
Supplement: Supplementary file 5 — Additional file 5. [file 13023_2025_3941_MOESM5_ESM.xlsx]

## Sheet: Sheet1
Table S4. Classification and prevalence for selected rare genetic diseases.
Condition	Classification	Relevant Biology	Prevalence	References
AARS2 Leukoencephalopathy	Leukodystrophy	Mitochondrial disorder	<1/1,000,000	66
Aceruloplasminemia	Neurological	Neurodegenerative	<1/1,000,000	462
Acute intermittent porphyria	Metabolic	Disorder of porphyrin and heme metabolism	1-9/1,000,000	463
Adenylosuccinate lyase deficiency, type 2	Metabolic	Disorder of purine or pyrimidine metabolism	<1/1,000,000	464
ADNP syndrome	Neurodevelopmental	Disorder of ion channels, and neuronal signal transduction	1-9/100,000	465
Adrenoleukodystrophy, X-linked cerebral, adult onset	Leukodystrophy	Peroxisomal storage disorder	1-5/10,000	466
Adrenomyeloneuropathy	Leukodystrophy	Peroxisomal storage disorder	1-5/10,000	466
Alexander disease, type 2	Leukodystrophy	Lysosomal storage disorder	<1/1,000,000	467
Alpha-mannosidosis	Metabolic	Lysosomal storage disorder	1-9/1,000,000	468, 469
Alpha-N-acetylgalactosaminidase deficiency	Metabolic	Lysosomal storage disorder	<1/1,000,000	470
ANK3-related neurodevelopmental disorder	Neurodevelopmental	Disorder of ion channels, and neuronal signal transduction	<1/1,000,000	465, 471
Arginase I deficiency	Metabolic	Urea cycle disorder	1-9/1,000,000	472
Argininosuccinic aciduria, late onset	Metabolic	Urea cycle disorder	1-9/1,000,000	473
Aspartylglucosaminuria	Metabolic	Lysosomal storage disorder	1-9/1,000,000	474, 475
Autosomal dominant leukodystrophy, adult-onset	Leukodystrophy	Neurodegenerative	<1/1,000,000	476
Bainbridge-Ropers syndrome	Neurodevelopmental	Disorder of cell metabolism and gene activation	<1/1,000,000	477, 478
Brunner syndrome	Metabolic	Disorder of biogenic amine metabolism and transport	<1/1,000,000	479
CADASIL	Leukodystrophy	Cardiovascular	1-9/100,000	480, 481
CARASIL	Leukodystrophy	Cardiovascular	<1/1,000,000	482
Cerebral creatine deficiency syndrome-1	Metabolic	Mitochondrial disorder	<1/1,000,000	483
Cerebral creatine deficiency syndrome-2	Metabolic	Mitochondrial disorder	<1/1,000,000	483, 484
Cerebral creatine deficiency syndrome-3	Metabolic	Mitochondrial disorder	<1/1,000,000	483
Cerebrotendinous xanthomatosis	Leukodystrophy	Disorder of lipid metabolism	1-9/1,000,000	485
CHARGE syndrome	Neurological		1-9/100,000	486
Choreoacanthocytosis	Neurological	Neurodegenerative	<1/1,000,000	487, 488
Citrullinemia Type II, adult-onset	Metabolic	Urea cycle disorder	1-9/100,000	489
COASY protein-associated neurodegeneration	Neurological	Neurodegenerative	<1/1,000,000	143
Coffin-Lowry Syndrome	Neurodevelopmental	Disorder of ion channels, and neuronal signal transduction	1-9/100,000	490
Cystathionine beta-synthase deficiency	Metabolic	Disorder of metabolite absorption and transport	1-9/100,000	491
Darier disease	Dermatology	Epidermal disorder	1-9/100,000	492
Dentatorubral-pallidoluysian atrophy	Neurological	Neurodegenerative	1-9/1,000,000	493
DYRK1A syndrome	Neurological	Neurodegenerative	Unknown	Unknown
Ehlers-Danlos syndrome, classical	Rheumatological	Disorder of connective tissue	1-5/10,000	494, 495
Fabry disease	Metabolic	Lysosomal storage disorder	1-9/100,000	474
Fahr disease	Neurological	Neurodegenerative	<1/1,000,000	496
Familial hemiplegic migraine	Neurological	Disorder of ion channels, and neuronal signal transduction	1-5/10,000	497
FOXG1 syndrome	Neurodevelopmental	Disorder of ion channels, and neuronal signal transduction	1-9/100,000	498
Fragile X syndrome	Neurodevelopmental	Disorder of ion channels, and neuronal signal transduction	1-5/10,000	499, 500
Fragile XE syndrome	Neurodevelopmental	Disorder of ion channels, and neuronal signal transduction	1-9/100,000	501
Friedreich's Ataxia	Neurological	Neurodegenerative	1-9/100,000	502
Frontotemporal dementia, behavioral variant (bvFTD)	Neurological	Neurodegenerative	1-9/100,000	197, 503
Gaucher disease, type 3	Metabolic	Lysosomal storage disorder	1-9/100,000	504
GLUT1 deficiency	Neurological	Disorder of glycosylation	1-5/10,000	505
Glutathione synthetase deficiency	Metabolic	Disorder of amino acid and other organic acid metabolism	<1/1,000,000	506, 507
Hartnup disease	Metabolic	Disorder of amino acid and other organic acid metabolism	1-9/100,000	508-510
Hereditary coproporphyria	Metabolic	Disorder of porphyrin and heme metabolism	<1/1,000,000	463
Huntington disease	Neurological	Neurodegenerative	1-9/100,000	511
KBG syndrome	Neurodevelopmental	Disorder of ion channels, and neuronal signal transduction	<1/1,000,000	512, 513
Kleefstra syndrome	Neurodevelopmental	Disorder of ion channels, and neuronal signal transduction	<1/1,000,000	514
Krabbe disease, late-onset	Leukodystrophy	Lysosomal storage disorder	1-9/1,000,000	469, 515
Kufor-Rakeb syndrome	Neurological	Neurodegenerative	<1/1,000,000	516
Lafora disease	Neurological	Neurodegenerative	1-9/1,000,000	517
Leucine-rich, glioma inactivated 1 (LGI1) autoimmune encephalitis	Neurological	Disorder of ion channels, and neuronal signal transduction	<1/1,000,000	518
Leukoencephalopathy with axonal spheroids and pigmented glia, adult-onset	Leukodystrophy	Peroxisomal storage disorder	1-9/100,000	519
Lujan-Fryns syndrome	Neurodevelopmental	Disorder of ion channels, and neuronal signal transduction	Unknown	520, 521
Malan syndrome	Neurodevelopmental	Structural malformations	1-9/100,000	498
Marfan syndrome	Cardiovascular		1-5/10,000	522
Mastocytosis	Hematologic	Disorder of immune cells	1-5/10,000	523
McLeod syndrome	Neurological	Neurodegenerative	<1/1,000,000	488, 524
MELAS syndrome	Metabolic	Mitochondrial disorder	1-9/1,000,000	525
Metachromatic leukodystrophy	Leukodystrophy	Lysosomal storage disorder	1-9/100,000	526
Methylmalonic aciduria	Metabolic	Peroxisomal	<1/1,000,000	527
Mitochondrial recessive ataxia syndrome, adult onset	Neurological	Mitochondrial disorder	1-9/100,000	528
MTHFR deficiency	Metabolic	Disorder of metabolite absorption and transport	<1/1,000,000	529
Mucopolysaccharidosis, type IIIA	Metabolic	Lysosomal storage disorder	1-9/1,000,000	530, 531
Mucopolysaccharidosis, type IIIB	Metabolic	Lysosomal storage disorder	<1/1,000,000	530, 531
Mucopolysaccharidosis, type IIIC	Metabolic	Lysosomal storage disorder	1-9/1,000,000	474, 530
Mucopolysaccharidosis, type IIID	Metabolic	Lysosomal storage disorder	1-9/1,000,000	530, 531
Myhre syndrome	Neurological	Disorder of ion channels, and neuronal signal transduction	<1/1,000,000	533
Myoclonus-dystonia syndrome	Neurological	Neurodegenerative	1-9/100,000	534
N-acetylglutamate synthase deficiency	Metabolic	Urea cycle disorder	<1/1,000,000	535
Nasu-Hakola disease	Neurological	Neurodegenerative	1-9/1,000,000	536
Neuroferritinopathy	Neurological	Neurodegenerative	<1/1,000,000	537
Neuronal ceroid lipofuscinosis, type 13	Metabolic	Lysosomal storage disorder	1-9/100,000	538
Neuronal ceroid lipofuscinosis, type 2	Metabolic	Lysosomal storage disorder	1-9/100,000	538, 539
Neuronal ceroid lipofuscinosis, type 3	Metabolic	Lysosomal storage disorder	1-9/100,000	538, 539
Niemann-Pick disease type C1	Metabolic	Lysosomal storage disorder	1-9/100,000	540
Niemann-Pick disease type C2	Metabolic	Lysosomal storage disorder	1-9/100,000	540
Nonketotic hyperglycinemia, attenuated	Metabolic	Disorder of amino acid and other organic acid metabolism	1-9/100,000	541, 542
Ornithine transcarbamylase deficiency, late onset	Metabolic	Urea cycle disorder	1-9/100,000	473
Pantothenate kinase-associated neurodegeneration	Neurological	Neurodegenerative	1-9/1,000,000	488
Perry syndrome	Neurological	Neurodegenerative	<1/1,000,000	543
Phelan-McDermid syndrome	Neurodevelopmental	Disorder of ion channels, and neuronal signal transduction	1-9/1,000,000	544
Porphyria due to ALA dehydratase deficiency	Metabolic	Disorder of porphyrin and heme metabolism	<1/1,000,000	545
PPM-X syndrome	Neurodevelopmental	Disorder of ion channels, and neuronal signal transduction	<1/1,000,000	47
Pseudohypoparathyroidism with Albright hereditary osteodystrophy	Endocrine	Osteodystrophy	1-9/1,000,000	541
Rett syndrome	Neurodevelopmental	Disorder of ion channels, and neuronal signal transduction	1-9/100,000	546-548
Sandhoff disease, late onset	Metabolic	Lysosomal storage disorder	1-9/1,000,000	549
Segawa syndrome	Metabolic	Disorder of biogenic amine metabolism and transport	1-9/1,000,000	550
Smith-Magenis syndrome	Neurodevelopmental	Disorder of ion channels, and neuronal signal transduction	1-9/100,000	551, 552
Sotos syndrome	Neurodevelopmental	Structural malformations	1-9/100,000	553
Spinocerebellar ataxia, type 1	Neurological	Neurodegenerative	1-9/1,000,000	554
Spinocerebellar ataxia, type 2	Neurological	Neurodegenerative	1-9/1,000,000	554
Spinocerebellar ataxia, type 3	Neurological	Neurodegenerative	1-9/100,000	555
Spinocerebellar ataxia, type 42	Neurological	Neurodegenerative	<1/1,000,000	556
Spinocerebellar ataxia, type 6	Neurological	Neurodegenerative	1-9/100,000	557
Succinic semialdehyde dehydrogenase deficiency	Metabolic	Disorder of biogenic amine metabolism and transport	1-9/1,000,000	558, 559
SYNGAP1 syndrome	Neurological	Disorder of ion channels, and neuronal signal transduction	1-5/10,000	560-562
Tatton Brown Rahman Syndrome	Neurodevelopmental	Disorder of ion channels, and neuronal signal transduction	<1/1,000,000	563, 564
Tay-Sachs disease, late onset	Metabolic	Lysosomal storage disorder	1-9/1,000,000	541
Tuberous sclerosis complex	Neurological	Neurocutaneous disorder	1-9/1,000,000	565
Valosin-containing protein disease	Neurological	Neurodegenerative	1-9/1,000,000	566
Vanishing white matter disease, late onset	Leukodystrophy	Peroxisomal storage disorder	1-9/100,000	421
Variegate porphyria	Metabolic	Disorder of porphyrin and heme metabolism	1-9/1,000,000	463
White-Sutton syndrome	Neurodevelopmental	Structural malformations	<1/1,000,000	567, 568
Wilson disease	Metabolic	Disorder of metabolite absorption and transport	1-9/100,000	569
Wolfram syndrome	Endocrine	Neurodegenerative	1-9/1,000,000	570
Woodhouse-Sakati Syndrome	Neurological	Neurodegenerative	<1/1,000,000	571, 572
