# Supplementary material for: Bridging psychiatry and rare genetic diseases: a scoping review of therapeutic strategies and diagnostic delay paired with healthcare economic burden analysis
Source: Orphanet J Rare Dis. 2025 Aug 1;20:393. doi: 10.1186/s13023-025-03941-8 (PMC12315305; doi:10.1186/s13023-025-03941-8)
Supplement: Supplementary file 6 — Additional file 6. [file 13023_2025_3941_MOESM6_ESM.xlsx]

## Sheet: Table S2 Test (2)
Table S5. Reported neuropsychiatric symptoms for selected rare genetic diseases.
Condition	Neuropsychiatric symptoms and characteristics of:	References
AARS2 Leukoencephalopathy	• anxiety • cognitive impairment • depression • psychosis	66, 573, 574
Aceruloplasminemia	• aggressive behavior • cognitive impairment • depression • impulse control disorder	67, 68, 575
Acute intermittent porphyria	• anxiety • depression • psychosis • suicidal ideation	282, 576-579
Adenylosuccinate lyase deficiency, type 2	• aggressive behavior • autism / ASD • intellectual impairment • stereotypy • self-injurious behavior	580-583
ADNP syndrome	• aggressive behavior • anxiety • attention-deficit / hyperactivity disorder • autism / ASD • intellectual impairment • obsessive-compulsive disorder • self-injurious behavior • sensory impairment • sleep disturbance	88, 465, 584, 585
Adrenoleukodystrophy, X-linked cerebral, adult onset	• aggressive behavior • anxiety • bipolar disorder • cognitive impairment • depression • psychosis • substance use disorder • suicidal behavior	30, 574, 586, 587
Adrenomyeloneuropathy	• anxiety • depression	588
Alexander disease, type 2	• attention-deficit / hyperactivity disorder • cognitive impairment • depression • sleep disturbances	90, 589, 590
Alpha-mannosidosis	• anxiety • depression • intellectual impairment • psychosis • sleep disturbances	92, 591-593
Alpha-N-acetylgalactosaminidase deficiency	• anxiety • attention-deficit / hyperactivity disorder • autism / ASD • eating disorder • intellectual impairment • psychosis	93, 594
ANK3-related neurodevelopmental disorder	• aggressive behavior • attention-deficit / hyperactivity disorder • autism / ASD • intellectual impairment • sleep disturbances • stereotypy	81, 100, 471
Arginase I deficiency	• intellectual impairment • unspecified neuropsychiatric abnormalities	101, 102, 595
Argininosuccinic aciduria, late onset	• attention-deficit / hyperactivity disorder • intellectual impairment • unspecified neuropsychiatric abnormalities	596-599
Aspartylglucosaminuria	• aggressive behavior • intellectual impairment • sleep disturbances	600, 601
Autosomal dominant leukodystrophy, adult-onset	• cognitive impairment • depression	602, 603
Bainbridge-Ropers syndrome	• aggressive behavior • attention-deficit / hyperactivity disorder • autism / ASD • cognitive impairment • intellectual impairment • self-injurious behavior • sleep disturbances	118, 478, 604
Brunner syndrome	• aggressive behavior • autism / ASD • depression • impulse-control disorder • intellectual impairment • self-injurious behavior • sleep disturbances • stereotypy	122, 605-608
CADASIL	• anxiety • bipolar disorder • depression	574, 609-611
CARASIL	• cognitive impairment • depression • obsessive-compulsive • psychosis • substance use disorder	612, 613
Cerebral creatine deficiency syndrome 1	• aggressive behavior • anxiety • attention-deficit / hyperactivity disorder • autism / ASD • intellectual impairment • obsessive-compulsive disorder • self-injurious behavior • stereotypy • sleep disturbances	128, 483, 614
Cerebral creatine deficiency syndrome 2	• attention-deficit / hyperactivity disorder • aggressive behavior • autism / ASD • intellectual impairment • self-injurious behavior • sleep disturbances	128, 130, 614
Cerebral creatine deficiency syndrome 3	• autism / ASD • intellectual impairment • psychosis	614, 615
Cerebrotendinous xanthomatosis	• attention-deficit / hyperactivity disorder • aggressive behavior • anxiety • autism / ASD • cognitive impairment • depression • psychosis • sleep disturbances • suicidal ideation	35, 36, 616
CHARGE syndrome	• attention-deficit / hyperactivity disorder • aggressive behavior • anxiety • autism / ASD • bipolar disorder • depression • eating disorder • intellectual impairment • obsessive-compulsive disorder • psychosis • self-injurious behavior • sleep disturbances • stereotypy	486, 617-622
Choreoacanthocytosis	• anxiety • depression • obsessive-compulsive disorder • self-injurious behavior • stereotypy	623-626
Citrullinemia Type II, adult-onset	• anxiety • cognitive impairment • depression • eating disorders • psychosis • self-injurious behavior • sleep disturbances	627, 628
COASY protein-associated neurodegeneration	• cognitive impairment • depression • obsessive-compulsive disorder	143, 629-631
Coffin-Lowry Syndrome	• depression • impulse-control disorder • intellectual impairment • psychosis	632-635
Cystathionine beta-synthase deficiency	• anxiety • depression • obsessive-compulsive disorder • psychosis	636, 637
Darier disease	• bipolar disorder • depression • psychosis • suicidal ideation	52, 638, 639
Dentatorubral-pallidoluysian atrophy	• aggressive behavior • depression • psychosis • self-injurious behavior	640, 641
DYRK1A syndrome	• anxiety • attention-deficit / hyperactivity disorder • autism / ASD • intellectual impairment • sleep disturbances • stereotypy	165, 166, 642, 643
Ehlers-Danlos syndrome, Classical	• anxiety • attention-deficit / hyperactivity disorder • depression • obsessive-compulsive disorder • sleep disturbances • substance use disorder • suicidal ideation	644-646
Fabry disease	• anxiety • depression	647, 648
Fahr disease	• anxiety • bipolar disorder • depression • obsessive-compulsive disorder • psychosis • substance use disorder	649-651
Familial hemiplegic migraine	• anxiety • depression • obsessive-compulsive disorder • psychosis	652-656
FOXG1 syndrome	• autism / ASD • intellectual impairment • sleep disturbances • stereotypy	190, 657, 658
Fragile X syndrome	• aggressive behavior • anxiety • attention-deficit / hyperactivity disorder • autism / ASD • intellectual impairment • self-injurious behavior • sleep disturbances	659, 660
Fragile XE syndrome	• aggressive behavior • autism / ASD • obsessive-compulsive disorder • stereotypy	194, 661
Friedreich's Ataxia	• depression • psychosis • suicidal ideation	662, 663
Frontotemporal dementia, behavioral variant (bvFTD)	• anxiety • bipolar disorder • depression • psychosis	196, 197, 664, 665
Gaucher disease, type 3	• aggressive behavior • depression • psychosis	666-669
GLUT1 deficiency syndrome	• attention-deficit / hyperactivity disorder • autism / ASD • intellectual impairment	202, 670, 671
Glutathione synthetase deficiency	• bipolar disorder • psychosis	672, 673
Hartnup disease	• cognitive impairment • depression • obsessive-compulsive disorder • psychosis	509, 612, 674, 675
Hereditary coproporphyria	• depression • psychosis • substance use disorder • sleep disturbances	276, 676-678
Huntington disease	• aggressive behavior • cognitive impairment • depression • obsessive-compulsive disorder • psychosis	679-681
KBG syndrome	• anxiety • attention-deficit / hyperactivity disorder • autism / ASD • intellectual impairment • sleep disturbances	512, 682, 683
Kleefstra syndrome	• aggressive behavior • anxiety • attention-deficit / hyperactivity disorder • autism / ASD • depression • intellectual impairment • obsessive-compulsive disorder • psychosis • self-injurious behavior • sleep disturbance • stereotypy	301, 514, 684-688
Krabbe disease, late-onset	• cognitive impairment • depression • intellectual impairment • psychosis	306, 689
Kufor-Rakeb syndrome	• attention-deficit / hyperactivity disorder • autism / ASD • cognitive impairment • eating disorders • psychosis • sleep disturbances • stereotypy	690, 691
Lafora disease	• cognitive impairment • psychosis	692, 693
Leucine-rich, glioma inactivated 1 (LGI1) autoimmune encephalitis	• anxiety • cognitive impairement • depression • psychosis • sleep disturbances	316, 694-697
Leukoencephalopathy with axonal spheroids and pigmented glia, adult-onset	• anxiety • cognitive impairment • depression	698
Lujan-Fryns syndrome	• aggressive behavior • attention-deficit / hyperactivity disorder • autism / ASD • obsessive-compulsive disorder • psychosis	321, 520, 699, 700
Malan syndrome	• aggressive behavior • anxiety • attention-deficit / hyperactivity disorder • autism / ASD • cognitive impairment • depression • intellectual impairment • obsessive-compulsive disorder	323, 701, 702
Marfan syndrome	• anxiety • attention-deficit / hyperactivity disorder • depression • psychosis • sleep disturbances	53-55, 703
Mastocytosis	• cognitive impairment • depression • sleep disturbances	328, 704, 705
McLeod syndrome	• anxiety • bipolar disorder • cognitive impairment • depression • obsessive-compulsive disorder • psychosis	706-708
MELAS syndrome	• bipolar disorder • cognitive impairment • depression • eating disorders • obsessive-compulsive disorder • psychosis • substance use disorder	334, 335, 709, 710
Metachromatic leukodystrophy	• anxiety • cognitive impairment • psychosis • sleep disturbances	32-34, 383, 711
Methylmalonic aciduria	• depression • intellectual impairment • psychosis	712, 713
Mitochondrial recessive ataxia syndrome, adult onset	• aggressive behavior • anxiety • cognitive impairment • depression • psychosis	528
MTHFR deficiency	• cognitive impairment • eating disorders • psychosis • obsessive-compulsive disorder	343, 344
Mucopolysaccharidosis, type IIIA	• aggressive behavior • attention-deficit / hyperactivity disorder • autism / ASD • cognitive impairment • sleep disturbances	714-718
Mucopolysaccharidosis, type IIIB	• aggressive behavior • attention-deficit / hyperactivity disorder • autism / ASD • cognitive impairment • sleep disturbances	714-718
Mucopolysaccharidosis, type IIIC	• aggressive behavior • attention-deficit / hyperactivity disorder • autism / ASD • cognitive impairment • sleep disturbances	714-718
Mucopolysaccharidosis, type IIID	• aggressive behavior • attention-deficit / hyperactivity disorder • autism / ASD • cognitive impairment • sleep disturbances	714-718
Myhre syndrome	• autism / ASD • intellectual impairment	719
Myoclonus-dystonia syndrome	• anxiety • depression • obsessive-compulsive disorder • psychosis • substance use disorder	720-723
N-acetylglutamate synthase deficiency	• aggressive behavior • anxiety • attention-deficit / hyperactivity disorder • eating disorders • psychosis	99, 535
Nasu-Hakola disease	• cognitive impairment • suicidal ideation	724, 725
Neuroferritinopathy	• aggressive behavior • anxiety • depression • psychosis • sleep disturbances	537, 726
Neuronal ceroid lipofuscinosis, type 13	• cognitive impairment • depression	44, 361
Neuronal ceroid lipofuscinosis, type 2	• aggressive behavior • anxiety • cognitive impairment • sleep disturbances	44, 727, 728
Neuronal ceroid lipofuscinosis, type 3	• aggressive behavior • anxiety • autism / ASD • depression • psychosis • sleep disturbances	44, 727, 729, 730
Niemann-Pick disease type C1	• anxiety • attention-deficit / hyperactivity disorder • cognitive impairment • depression • psychosis	11, 731
Niemann-Pick disease type C2	• anxiety • attention-deficit / hyperactivity disorder • cognitive impairment • depression • psychosis	11, 731
Nonketotic hyperglycinemia, attenuated	• aggressive behavior • anxiety • attention-deficit / hyperactivity disorder • autism / ASD • depression • stereotypy	732, 733
Ornithine transcarbamylase deficiency, late onset	• autism / ASD • cognitive impairment	734-737
Pantothenate kinase-associated neurodegeneration	• aggressive behavior • cognitive impairment • depression • psychosis	738-740
Perry syndrome	• cognitive impairment • depression • sleep disturbance • suicidal ideation	741, 742
Phelan-McDermid syndrome	• anxiety • attention-deficit / hyperactivity disorder • autism / ASD • bipolar disorder • cognitive impairment • depression • impulse-control disorders • intellectual impairment • obsessive-compulsive disorder • psychosis • sleep disturbances	16, 373, 743
Porphyria due to ALA dehydratase deficiency	• anxiety • depression • psychosis	545, 744-746
PPM-X syndrome	• aggressive behavior • depression • intellectual impairment • psychosis • sleep disturbances	47, 48, 747
Pseudohypoparathyroidism with Albright hereditary osteodystrophy	• anxiety • attention-deficit / hyperactivity disorder • intellectual impairment • psychosis	748, 749
Rett syndrome	• aggressive behavior • anxiety • autism / ASD • self-injurious behavior • sleep disturbances • stereotypy	750-752
Sandhoff disease, late onset	• anxiety • bipolar disorder • cognitive impairment • intellectual impairment • sleep disturbances	378, 383, 692, 753, 754
Segawa syndrome	• anxiety • attention-deficit / hyperactivity disorder • depression • obsessive-compulsive disorder • sleep disturbances • substance use disorder	755, 756
Smith-Magenis syndrome	• aggressive behavior • anxiety • attention-deficit / hyperactivity disorder • autism / ASD • depression • impulse-control disorders • intellectual impairment • self-injurious behavior • stereotypy	45, 551, 757, 758
Sotos syndrome	• aggressive behavior • anxiety • attention-deficit / hyperactivity disorder • autism / ASD • intellectual impairment • obsessive-compulsive disorder • self-injurious behavior • stereotypy	553, 759, 760
Spinocerebellar ataxia, type 1	• cognitive impairment • depression • suicidal ideation	761-763
Spinocerebellar ataxia, type 2	• depression • suicidal ideationc	761, 763-765
Spinocerebellar ataxia, type 3	• cognitive impairment • depression • psychosis • suicidal ideation	761, 763, 766-768
Spinocerebellar ataxia, type 42	• cognitive impairment • depression	769, 770
Spinocerebellar ataxia, type 6	• depression • suicidal ideation	761, 763
Succinic semialdehyde dehydrogenase deficiency	• anxiety • attention-deficit / hyperactivity disorder • intellectual impairment • obsessive-compulsive disorder • psychosis • sleep disturbance	692, 771
SYNGAP1 syndrome	• attention-deficit / hyperactivity disorder • autism / ASD • eating disorders	772, 773
Tatton Brown Rahman Syndrome	• aggressive behavior • anxiety • autism / ASD • bipolar disorder • intellectual impairment • obsessive-compulsive disorder • psychosis	774
Tay-Sachs disease, late onset	• anxiety • bipolar disorder • cognitive impairment • depression • intellectual impairment • psychosis • sleep disturbances	383, 416, 775-777
Tuberous sclerosis complex	• aggressive behavior • anxiety • attention-deficit / hyperactivity disorder • autism / ASD • depression • intellectual impairment • obsessive-compulsive disorder • self-injurious behavior • sleep disturbances	418, 778-780
Valosin-containing protein disease	• anxiety • attention-deficit / hyperactivity disorder • autism / ASD • depression • obsessive-compulsive disorder	781-785
Vanishing white matter disease, late onset	• aggressive behavior • anxiety • cognitive impairment • depression • psychosis	611, 786-788
Variegate porphyria	• anxiety • cognitive impairment • depression	744, 745, 789-791
White-Sutton syndrome	• aggressive behavior • anxiety • attention-deficit / hyperactivity disorder • autism / ASD • obsessive-compulsive disorder • sleep disturbances • self-injurious behavior	436, 445, 568, 792
Wilson disease	• anxiety • depression • psychosis • sleep disturbances • suicidal ideation	449, 793, 794
Wolfram syndrome	• anxiety • attention-deficit / hyperactivity disorder • autism / ASD • depression • eating disorder • impulse-control disorder • obsessive-compulsive disorder • psychosis • sleep disturbances • suicidal ideation	795, 796
Woodhouse-Sakati syndrome	• aggressive behavior • intellectual impairment • psychosis	797-799
