# Supplementary material for: Bridging psychiatry and rare genetic diseases: a scoping review of therapeutic strategies and diagnostic delay paired with healthcare economic burden analysis
Source: Orphanet J Rare Dis. 2025 Aug 1;20:393. doi: 10.1186/s13023-025-03941-8 (PMC12315305; doi:10.1186/s13023-025-03941-8)
Supplement: Supplementary file 7 — Additional file 7. [file 13023_2025_3941_MOESM7_ESM.xlsx]

## Sheet: Sheet1
Table S6. Medication considerations for treatment of neuropsychiatric symptoms for each selected rare genetic disease.
Condition	Neuropsychiatric symptomatic management - psychotropic medications	FDA or EMA approved medication	Neuropsychiatric symptomatic management - nonpsychotropic medication or dietary change	Prescribing considerations due to serious side effects or lack of efficacy	References
AARS2 Leukoencephalopathy	•				800
Aceruloplasminemia	•		•		801
Acute intermittent porphyria		•	•	•	802, 803
Adenylosuccinate lyase deficiency, type 2			•	•	79, 580
ADNP syndrome			•	•	584, 585
Adrenoleukodystrophy, X-linked cerebral, adult onset			•	•	30, 804
Adrenomyeloneuropathy			•		805
Alexander disease, type 2	•				806
Alpha-mannosidosis		•	•		807-809
Alpha-N-acetylgalactosaminidase deficiency	•				810
ANK3-related neurodevelopmental disorder	•				81
Arginase I deficiency		•	•	•	595
Argininosuccinic aciduria, late onset		•	•	•	598, 599
Aspartylglucosaminuria	•				601
Autosomal dominant leukodystrophy, adult-onset	•				476
Bainbridge-Ropers syndrome	•		•		811
Brunner syndrome			•		606
CADASIL				•	610, 812
CARASIL	•				813
Cerebral creatine deficiency syndrome 1		•	•		814, 815
Cerebral creatine deficiency syndrome 2		•	•		814, 815
Cerebral creatine deficiency syndrome 3		•	•		814, 815
Cerebrotendinous xanthomatosis		•	•	•	35, 815
CHARGE syndrome	•				817, 818
Choreoacanthocytosis				•	819, 820
Citrullinemia Type II, adult-onset			•		821, 822
COASY protein-associated neurodegeneration	•				823
Coffin-Lowry Syndrome	•				824
Cystathionine beta-synthase deficiency	•	•	•		825
Darier disease	•			•	826, 827
Dentatorubral-pallidoluysian atrophy	•				640, 828
DYRK1A syndrome	•				829
Fabry disease	•	•	•		830
Ehlers-Danlos syndrome	•	•			646
Fahr disease		•		•	651
Familial hemiplegic migraine			•	•	831, 832
FOXG1 syndrome	•				833
Fragile X syndrome	•				834-836
Fragile XE syndrome	•				837
Friedreich's Ataxia	•	•	•		663, 838
Frontotemporal dementia, behavioral variant (bvFTD)					197, 839-844
Gaucher disease, type 3	•	•	•		845
GLUT1 deficiency syndrome			•	•	244, 816
Glutathione synthetase deficiency			•		846,848
Hartnup disease			•		508, 849
Hereditary coproporphyria		•	•	•	676, 802
Huntington disease	•	•			850
KBG syndrome	•				512
Kleefstra syndrome	•		•		687
Krabbe disease, late-onset	•		•		806, 851
Kufor-Rakeb syndrome	•		•		852, 853
Lafora disease	•				854
Leucine-rich, glioma inactivated 1 (LGI1) autoimmune encephalitis			•	•	697, 855, 856
Leukoencephalopathy with axonal spheroids and pigmented glia, adult-onset					857
Lujan-Fryns syndrome	•				520, 852
Malan syndrome			•		323, 324
Marfan syndrome	•		•		858
Mastocytosis		•	•	•	328
McLeod syndrome				•	859, 860
MELAS syndrome	•		•		861
Metachromatic leukodystrophy		•	•	•	33, 862
Methylmalonic aciduria	•				712
Mitochondrial recessive ataxia syndrome, adult onset	•		•		863-865
MTHFR deficiency	•	•	•	•	343, 344, 866, 867
Mucopolysaccharidosis, type IIIA	•				868, 869
Mucopolysaccharidosis, type IIIB	•				868, 869
Mucopolysaccharidosis, type IIIC	•				868, 869
Mucopolysaccharidosis, type IIID	•				868, 869
Myhre syndrome			•		870
Myoclonus-dystonia syndrome	•				871
N-acetylglutamate synthase deficiency		•	•		354, 535
Nasu-Hakola disease	•				872
Neuroferritinopathy	•				537
Neuronal ceroid lipofuscinosis, type 13	•				873
Neuronal ceroid lipofuscinosis, type 2	•	•	•		874
Neuronal ceroid lipofuscinosis, type 3					874
Niemann-Pick disease type C1		•	•	•	11, 816, 875
Niemann-Pick disease type C2		•	•	•	11, 816, 875
Nonketotic hyperglycinemia, attenuated			•	•	876-878
Ornithine transcarbamylase deficiency, late onset		•	•	•	879-881
Pantothenate kinase-associated neurodegeneration			•		816, 882
Perry syndrome	•				543
Phelan-McDermid syndrome	•			•	883-887
Porphyria due to ALA dehydratase deficiency	•	•	•	•	545, 802, 803
PPM-X syndrome	•				47, 888
Pseudohypoparathyroidism with Albright hereditary osteodystrophy	•		•		889
Rett syndrome	•	•		•	890
Sandhoff disease, late onset			•	•	775
Segawa syndrome			•	•	641, 816, 891
Smith-Magenis syndrome		•	•		757, 892
Sotos syndrome	•				553
Spinocerebellar ataxia, type 1	•				893
Spinocerebellar ataxia, type 2	•				893
Spinocerebellar ataxia, type 3	•				893
Spinocerebellar ataxia, type 42	•				893
Spinocerebellar ataxia, type 6	•				893
Succinic semialdehyde dehydrogenase deficiency	•				558
SYNGAP1 syndrome	•				6
Tatton Brown Rahman Syndrome	•				894
Tay-Sachs disease, late onset	•			•	776, 895
Tuberous sclerosis complex	•	•	•		896
Valosin-containing protein disease	•				784
Vanishing white matter disease, late onset	•				897
Variegate porphyria		•	•	•	802, 803
White-Sutton syndrome	•				792
Wilson disease		•	•	•	794, 816
Wolfram syndrome			•	•	795
Woodhouse-Sakati Syndrome	•				898, 899
